# Supplementary material for: Macrophage adaptation leads to parallel evolution of genetically diverse Escherichia coli small‐colony variants with increased fitness in vivo and antibiotic collateral sensitivity
Source: Evol Appl. 2016 Jun 30;9(8):994–1004. doi: 10.1111/eva.12397 (PMC4999529; doi:10.1111/eva.12397)
Supplement: Supplementary file 9 [file EVA-9-0994-s009.xlsx]

## Sheet: Sheet1
Table S1. Gentamicin (100μg/ml) kills most extracellular bacteria independent of whether this are SCVs or Ancestral. Total number of CFUs counted from plating three replicate plates for each condition. 10^7 bacteria from the Ancestral (YFP) and each SCV (CFP) clone were mixed 50:50 and inoculated into RPMI (1ml), with gentamicin at 100μg/ml, at pH 5 (mimicking the MΦ intracellular environment) or…
Block	Clone
	28		31		41
	pH=7.4	pH=5	pH=7.4	pH=5	pH=7.4	pH=5
1	0 YFP, 0 CFP	0 YFP, 0 CFP	0 YFP, 0 CFP	0 YFP, 0 CFP	0 YFP, 0 CFP	0 YFP, 0 CFP
2	0 YFP, 0 CFP	0 YFP, 0 CFP	0 YFP, 0 CFP	0 YFP, 0 CFP	0 YFP, 0 CFP	0 YFP, 0 CFP
3	0 YFP, 0 CFP	0 YFP, 4 CFP	0 YFP, 0 CFP	0 YFP, 0 CFP	0 YFP, 0 CFP	0 YFP, 3 CFP
4	0 YFP, 0 CFP	2 YFP, 0 CFP	0 YFP, 0 CFP	0 YFP, 0 CFP	0 YFP, 0 CFP	0 YFP, 1 CFP
