# Supplementary material for: Macrophage adaptation leads to parallel evolution of genetically diverse Escherichia coli small‐colony variants with increased fitness in vivo and antibiotic collateral sensitivity
Source: Evol Appl. 2016 Jun 30;9(8):994–1004. doi: 10.1111/eva.12397 (PMC4999529; doi:10.1111/eva.12397)
Supplement: Supplementary file 10 [file EVA-9-0994-s010.xlsx]

## Sheet: Sheet1
Table S2. Functional annotation clusters obtained using the genes mutated in SCVs. Only significant terms are shown (p<0.05, after Benjamini-Hochberg correction).
Annotation Cluster 1	Enrichment Score: 3.16
Category	Term	Count	%	PValue	Genes	List Total	Pop Hits	Pop Total	Fold Enrichment	Benjamini
KEGG_PATHWAY	ecc00190:Oxidative phosphorylation	3	25	0.000193419	NUOG, CYDA, NDH	5	41	7107	104.005	0.00347583
KEGG_PATHWAY	ece00190:Oxidative phosphorylation	3	25	0.000193419	NUOG, CYDA, NDH	5	41	7107	104.005	0.00347583
KEGG_PATHWAY	ecg00190:Oxidative phosphorylation	3	25	0.000193419	NUOG, CYDA, NDH	5	41	7107	104.005	0.00347583
KEGG_PATHWAY	ecf00190:Oxidative phosphorylation	3	25	0.000193419	NUOG, CYDA, NDH	5	41	7107	104.005	0.00347583
KEGG_PATHWAY	ecj00190:Oxidative phosphorylation	3	25	0.000193419	NUOG, CYDA, NDH	5	41	7107	104.005	0.00347583
KEGG_PATHWAY	eci00190:Oxidative phosphorylation	3	25	0.000193419	NUOG, CYDA, NDH	5	41	7107	104.005	0.00347583
KEGG_PATHWAY	ecm00190:Oxidative phosphorylation	3	25	0.000193419	NUOG, CYDA, NDH	5	41	7107	104.005	0.00347583
KEGG_PATHWAY	eck00190:Oxidative phosphorylation	3	25	0.000193419	NUOG, CYDA, NDH	5	41	7107	104.005	0.00347583
KEGG_PATHWAY	ecq00190:Oxidative phosphorylation	3	25	0.000193419	NUOG, CYDA, NDH	5	41	7107	104.005	0.00347583
KEGG_PATHWAY	eco00190:Oxidative phosphorylation	3	25	0.000193419	NUOG, CYDA, NDH	5	41	7107	104.005	0.00347583
KEGG_PATHWAY	ect00190:Oxidative phosphorylation	3	25	0.000193419	NUOG, CYDA, NDH	5	41	7107	104.005	0.00347583
KEGG_PATHWAY	ecr00190:Oxidative phosphorylation	3	25	0.000193419	NUOG, CYDA, NDH	5	41	7107	104.005	0.00347583
KEGG_PATHWAY	ecw00190:Oxidative phosphorylation	3	25	0.000193419	NUOG, CYDA, NDH	5	41	7107	104.005	0.00347583
KEGG_PATHWAY	eum00190:Oxidative phosphorylation	3	25	0.000193419	NUOG, CYDA, NDH	5	41	7107	104.005	0.00347583
KEGG_PATHWAY	ecx00190:Oxidative phosphorylation	3	25	0.000193419	NUOG, CYDA, NDH	5	41	7107	104.005	0.00347583
KEGG_PATHWAY	ecz00190:Oxidative phosphorylation	3	25	0.000193419	NUOG, CYDA, NDH	5	41	7107	104.005	0.00347583
KEGG_PATHWAY	ecd00190:Oxidative phosphorylation	3	25	0.000184019	NUOG, CYDA, NDH	5	40	7107	106.605	0.00495664
KEGG_PATHWAY	ecv00190:Oxidative phosphorylation	3	25	0.000140506	NUOG, CYDA, NDH	5	35	7107	121.834	0.00755912
SP_PIR_KEYWORDS	cell membrane	6	50	0.000372116	NUOG, YQIJ, CYDA, YJEP, HEMY, NDH	12	3067	47487	7.7416	0.00778543
SP_PIR_KEYWORDS	membrane	6	50	0.000574177	NUOG, YQIJ, CYDA, YJEP, HEMY, NDH	12	3367	47487	7.05183	0.00800855
Annotation Cluster 2	Enrichment Score: 2.584196489808365
Category	Term	Count	%	PValue	Genes	List Total	Pop Hits	Pop Total	Fold Enrichment	Benjamini
SP_PIR_KEYWORDS	ubiquinone	3	25	8.28656e-05	NUOG, NDH, UBIG	12	59	47487	201.216	0.00347445
Annotation Cluster 3	Enrichment Score: 1.2579658538290257
Category	Term	Count	%	PValue	Genes	List Total	Pop Hits	Pop Total	Fold Enrichment	Benjamini
SP_PIR_KEYWORDS	cell membrane	6	50	0.000372116	NUOG, YQIJ, CYDA, YJEP, HEMY, NDH	12	3067	47487	7.7416	0.00778543
SP_PIR_KEYWORDS	membrane	6	50	0.000574177	NUOG, YQIJ, CYDA, YJEP, HEMY, NDH	12	3367	47487	7.05183	0.00800855
