# Supplementary material for: Macrophage adaptation leads to parallel evolution of genetically diverse Escherichia coli small‐colony variants with increased fitness in vivo and antibiotic collateral sensitivity
Source: Evol Appl. 2016 Jun 30;9(8):994–1004. doi: 10.1111/eva.12397 (PMC4999529; doi:10.1111/eva.12397)
Supplement: Supplementary file 11 [file EVA-9-0994-s011.xlsx]

## Sheet: Sheet1
Table S3. In Vitro Phenotypic Characteristics of SCVs.
Clone	Mutated genes	Reversion frequency (range)	Catalase activity	Growth Rate1		Carrying Capacity1		Auxothrophy2
				RPMI	M9glu0.4	RPMI	Glucose	5-ALA	Hemin
11	hemL	10-4 – 9x10-3	-	ns	ê	ê	ê	+	+
26	hemL yqiJ	10-7 – 7x10-5	-	ns	ê	ê	ê	+	+
28	hemL yqiJ yjbS	2x10-5 – 10-4	-	é	ê	ê	ê	+	+
61	hemL yqiJ yjbS	3x10-4 – 4x10-2	-	ê	ê	ê	ê	+	+
51	hemY ygfZ	>2x10-5	+	ê	ê	ê	ns	-	+
52	hemY ygfZ	2x10-6 – 8x10-6	+	ê	ê	ê	ê	-	+
1	cydA	4x10-4 – 2x10-3	+	é	é	ê	ns	-	+
19	ubiG ycbU	1.6x10-6–2x10-6	+	ns	ê	ê	ê	-	+
41	pepP	3x10-3 – 5x10-2	+	é	ê	ê	ê	-	+
48	ndh nuoG	3x10-4 – 10-3	+	ns	ê	ê	ê	-	+
31	mscM	-	+	ns	ê	ê	ê	-	+
40	mscM	-	+	ns	ê	ê	ê	-	+
1The growth rate (or carrying capacity) of each SCV clone, relative to the ancestral, was significantly increased (é), decreased (ê) or not significantly (ns) altered (see Figure S5).
2Growth of each SCV clone, in M9glu0.4 was significantly increased (+) or decreased/not significantly affected (-) by supplementation with aminolevulinic acid (5-ALA) or hemin (see Figure S6).
